# Supplementary material for: Neonatal Circulating Amino Acids and Lipid Metabolites Mediate the Association of Maternal Gestational Diabetes Mellitus with Offspring Neurodevelopment at 1 Year
Source: Nutrients. 2025 Jan 11;17(2):258. doi: 10.3390/nu17020258 (PMC11767549; doi:10.3390/nu17020258)
Supplement: Supplementary file 1 [file nutrients-17-00258-s001.zip]

Archive with 1 entries (1 files):
- nutrients-3313288-supplementary.pdf
